# Supplementary material for: Neuroglia Alterations in the Olfactory Bulbs in Patients with Schizophrenia: An Exploratory Postmortem Study
Source: Life (Basel). 2026 Jun 24;16(7):1053. doi: 10.3390/life16071053 (PMC13413402; doi:10.3390/life16071053)
Supplement: Supplementary file 1 [file life-16-01053-s001.zip]

Archive with 7 entries (7 files):
- FigS1a.png
- FigS1b.png
- FigS2a.png
- FigS2b.png
- FigS3.png
- FigS4a.png
- FigS4b.png
